# Supplementary material for: Development of Whole Genome SNP-CAPS Markers and Preliminary QTL Mapping of Fruit Pedicel Traits in Watermelon
Source: Front Plant Sci. 2022 May 9;13:879919. doi: 10.3389/fpls.2022.879919 (PMC9128861; doi:10.3389/fpls.2022.879919)
Supplement: Supplementary Figure 1 — Primary phenotypes of watermelon fruit pedicel (FP) traits of F2:3 mapping population at 5 mm scale. [file Data_Sheet_1.ZIP]

Archive with 9 entries (6 files):
- Supplementary Material/
- Supplementary Material/.DS_Store
- __MACOSX/
- __MACOSX/Supplementary Material/
- __MACOSX/Supplementary Material/._.DS_Store
- Supplementary Material/Supplementary Table.xlsx
- __MACOSX/Supplementary Material/._Supplementary Table.xlsx
- Supplementary Material/Supplementary Figure.docx
- __MACOSX/Supplementary Material/._Supplementary Figure.docx
