# Supplementary material for: Development of Whole Genome SNP-CAPS Markers and Preliminary QTL Mapping of Fruit Pedicel Traits in Watermelon
Source: Front Plant Sci. 2022 May 9;13:879919. doi: 10.3389/fpls.2022.879919 (PMC9128861; doi:10.3389/fpls.2022.879919)
Supplement: Supplementary Figure 1 — Primary phenotypes of watermelon fruit pedicel (FP) traits of F2:3 mapping population at 5 mm scale. [file Data_Sheet_1.ZIP › Supplementary Material/Supplementary Table.xlsx]

## Sheet: Table S1
Supplementary Table S1 | Total mapped coverage of re-sequenced reads of two watermelon parent lines onto the reference genome (97103, v2).
Re-sequencing reads	LSW-177 (P1)	ZXG-1555 (P2)
Total QC-passed	133471440	69708578
Total paired end	132044185	67877450
Mapped reads	132044185	60649000
Properly paired end	122006330	60649000
With itself and mate mapped	131014368	66832516
Mate-mapped to different chromosomes	12164654	3511879
Singletons reads	758377	8747531
Genomic coverage	0.9893	0.9894
	(416 Mb)	(416.50 Mb)

## Sheet: Table S2
Supplementary Table S2 | Summary of detected SNP variants distribution in re-sequenced parental lines of watermelon.
Chromosomes	Genetic length (bp)	SNP variants #	Variants rate/kb	CAPS loci pairs
Cla97Chr01	36935898	507733	72	19460
Cla97Chr02	37915939	522280	72	14949
Cla97Chr03	31872261	442820	71	17156
Cla97Chr04	27110815	373763	72	15024
Cla97Chr05	35887987	516779	69	19433
Cla97Chr06	29507460	326114	90	12172
Cla97Chr07	31939013	449732	71	17377
Cla97Chr08	28201227	410456	68	11688
Cla97Chr09	37727573	532615	70	20830
Cla97Chr10	35099344	481126	72	18332
Cla97Chr11	30886124	426451	72	16528
Total	363083641	4989869	72	182949

## Sheet: Table S3
Supplementary Table S3 | Analysis of descriptive statistics of fruit pedicel trait in parent lines, F1, and F2 derived F3 mapping population of watermelon.
Traits	P1 (LSW-177)	P2 (ZXG-1555)	F1 progeny	Range of F2:3 pop
	Means±SD	Means±SD	Means±SD	Means±SD	Min	Max
FPL (mm)	61.31±1.08	119.90±2.20	100.75± 2.40	68.97±9.86	25	166
FPW (g)	2.20±0.01	3.70±0.02	3.60±0.02	2.11±0.94	1	5
FPD (mm)	6.13±0.06	5.28±0.05	5.15±0.05	5.36±0.93	3	8

## Sheet: Table S4
Supplementary Table S4 | List of Predicted Genes (116) in QTL Region of qFPD2.1 positioned on Cla97Chr02							No. of non-synonnymous SNPs in CDS region
							ZXG-1555 (P2)			LSW-177 (P1)
Chromosome	Genetic Position/Intervals		Predicted Genes	Directions	Genes ID	Genes Description	No. of nsSNPs	ZXG-1555-seq	LSW-177-seq	No. of nsSNPs	ZXG-1555-seq	LSW-177-seq
Cla97Chr02	35044664	35048167	Cla97C02G047330.1	-	Cla97C02G047330	Zinc finger C3HC4-type RING finger family protein	2	AC	CT	0
Cla97Chr02	35070229	35074514	Cla97C02G047340.1	+	Cla97C02G047340	Phenylalanine ammonia-lyase	7	TCCAAAT	CTTGTGC	0
Cla97Chr02	35076426	35080682	Cla97C02G047350.1	-	Cla97C02G047350	Barwin-like endoglucanase	1	A	G	0
Cla97Chr02	35083878	35084534	Cla97C02G047360.1	-	Cla97C02G047360	kiwellin-like	1	G	A	0
Cla97Chr02	35086886	35090499	Cla97C02G047370.1	-	Cla97C02G047370	kiwellin-like	5	CTTCC	GCGGT	0
Cla97Chr02	35098312	35099580	Cla97C02G047380.1	+	Cla97C02G047380	Receptor-like protein kinase	6	TCAGAT	CGGCTC	0
Cla97Chr02	35108031	35114286	Cla97C02G047390.1	+	Cla97C02G047390	OTU domain-containing protein DDB_G0284757-like	2	TG	CT	0
Cla97Chr02	35115992	35116540	Cla97C02G047400.1	-	Cla97C02G047400	Transcription factor-like protein	2	AG	GA	0
Cla97Chr02	35120324	35123673	Cla97C02G047410.1	+	Cla97C02G047410	chaperonin 60 subunit alpha 2, chloroplastic	2	TG	GA	0
Cla97Chr02	35129215	35129496	Cla97C02G047420.1	-	Cla97C02G047420	Unknown protein	3	GGA	TTG	0
Cla97Chr02	35129704	35134670	Cla97C02G047430.1	+	Cla97C02G047430	p-loop NTPase domain-containing protein LPA1 homolog 1-like	8	AAAGGGCT	GGGAATTC	0
Cla97Chr02	35136442	35136741	Cla97C02G047440.1	-	Cla97C02G047440	Pentatricopeptide repeat-containing protein, putative	1	T	C	0
Cla97Chr02	35136775	35137251	Cla97C02G047450.1	-	Cla97C02G047450	Pentatricopeptide repeat-containing protein, putative	3	GCA	AGG	0
Cla97Chr02	35137272	35137850	Cla97C02G047460.1	-	Cla97C02G047460	pentatricopeptide repeat-containing protein At2g28050-like	5	ACCAT	GTTCA	0
Cla97Chr02	35140993	35143409	Cla97C02G047470.1	-	Cla97C02G047470	Unknown protein	1	C	A	0
Cla97Chr02	35165452	35165888	Cla97C02G047480.1	+	Cla97C02G047480	SNF1-related protein kinase regulatory subunit beta-3	2	CG	TA	0
Cla97Chr02	35168550	35168801	Cla97C02G047490.1	+	Cla97C02G047490	Transmembrane protein, putative	0			0
Cla97Chr02	35170638	35172891	Cla97C02G047500.1	-	Cla97C02G047500	Glycosyltransferase	8	CCGCGAGT	TGCTCGAA	0
Cla97Chr02	35187021	35187431	Cla97C02G047510.1	+	Cla97C02G047510	Auxin-responsive family protein	5	TCTCT	CTCTA	0
Cla97Chr02	35189952	35192709	Cla97C02G047520.1	-	Cla97C02G047520	ABC transporter F family member 1	8	CAAACATC	TGGGTTCT	0
Cla97Chr02	35195721	35196107	Cla97C02G047530.1	+	Cla97C02G047530	50S ribosomal protein L18-like	3	GA	AG	0
Cla97Chr02	35200238	35201464	Cla97C02G047540.1	-	Cla97C02G047540	heavy metal-associated isoprenylated plant protein 3-like	0			0
Cla97Chr02	35219158	35220279	Cla97C02G047550.1	-	Cla97C02G047550	MYB/HD-like transcription factor	4	AACA	CTAT	0
Cla97Chr02	35232136	35234020	Cla97C02G047560.1	+	Cla97C02G047560	alpha-L-fucosidase 1	3	GCC	CAT	0
Cla97Chr02	35234311	35237605	Cla97C02G047570.1	-	Cla97C02G047570	protein N-lysine methyltransferase METTL21A	4	AAQA	GGGG	0
Cla97Chr02	35237853	35238954	Cla97C02G047580.1	+	Cla97C02G047580	Replication factor A	1	A	G	0
Cla97Chr02	35239256	35240206	Cla97C02G047590.1	+	Cla97C02G047590	Unknown protein	4	AGCG	GATT	0
Cla97Chr02	35244443	35245573	Cla97C02G047600.1	+	Cla97C02G047600	Xyloglucan endotransglucosylase/hydrolase	4	TCCT	CTTA	0
Cla97Chr02	35252581	35254218	Cla97C02G047610.1	-	Cla97C02G047610	Exostosin family protein	1	C	A	0
Cla97Chr02	35272040	35272905	Cla97C02G047620.1	+	Cla97C02G047620	DUF1635 family protein	0			0
Cla97Chr02	35274390	35284526	Cla97C02G047630.1	-	Cla97C02G047630	DNA ligase	2	CA	TT	0
Cla97Chr02	35290857	35293714	Cla97C02G047640.1	+	Cla97C02G047640	protein UPSTREAM OF FLC isoform X1	3	CAT	TCC	0
Cla97Chr02	35807192	35814405	Cla97C02G048210.1	+	Cla97C02G048210	RING finger and CHY zinc finger protein	4	CGCG	AATA	0
Cla97Chr02	35824250	35825545	Cla97C02G048220.1	-	Cla97C02G048220	Transcription factor	0			0
Cla97Chr02	35831454	35833217	Cla97C02G048230.1	+	Cla97C02G048230	DUF2146 family protein	3	GGA	TTG	0
Cla97Chr02	35835534	35836089	Cla97C02G048240.1	+	Cla97C02G048240	Superoxide dismutase [Cu-Zn]	0			0
Cla97Chr02	35836161	35837547	Cla97C02G048250.1	+	Cla97C02G048250	Zinc finger family protein	2	TT	GC	0
Cla97Chr02	35839317	35845323	Cla97C02G048260.1	-	Cla97C02G048260	11S seed storage protein	1	G	A	0
Cla97Chr02	35845446	35846033	Cla97C02G048270.1	-	Cla97C02G048270	DNA-binding storekeeper protein-related transcriptional regulator	1	C	T	0
Cla97Chr02	35852275	35852760	Cla97C02G048280.1	-	Cla97C02G048280	Cyclin-dependent kinases regulatory subunit	3	TAG	CGA	0
Cla97Chr02	35859783	35871333	Cla97C02G048290.1	+	Cla97C02G048290	Acyl-CoA N-acyltransferase with RING/FYVE/PHD-type zinc finger domain, putative	4	TCGC	CTAT	0
Cla97Chr02	35874593	35879435	Cla97C02G048300.1	+	Cla97C02G048300	Unknown protein	0			0
Cla97Chr02	35881127	35881678	Cla97C02G048310.1	+	Cla97C02G048310	Carboxypeptidase	2	AG	GC	0
Cla97Chr02	35885867	35889608	Cla97C02G048320.1	+	Cla97C02G048320	Retrovirus-related Pol polyprotein from transposon 17.6	5	CAACG	TTCTT	0
Cla97Chr02	35889846	35891210	Cla97C02G048330.1	+	Cla97C02G048330	Unknown protein	1	A	G	0
Cla97Chr02	35891962	35892756	Cla97C02G048340.1	+	Cla97C02G048340	lysosomal Pro-X carboxypeptidase-like	2	GC	TT	0
Cla97Chr02	35897466	35900995	Cla97C02G048350.1	+	Cla97C02G048350	lysosomal Pro-X carboxypeptidase	4	GTCG	ACTA	0
Cla97Chr02	35902098	35904170	Cla97C02G048360.1	-	Cla97C02G048360	AT1G08220-like protein	0			0
Cla97Chr02	35907729	35908969	Cla97C02G048370.1	+	Cla97C02G048370	Eukaryotic aspartyl protease family protein	8	ACAGCTCA	GTGATGTG	0
Cla97Chr02	35915862	35916655	Cla97C02G048380.1	+	Cla97C02G048380	Kinase family protein	2	TT	CC	0
Cla97Chr02	35919050	35922903	Cla97C02G048390.1	+	Cla97C02G048390	protein saal1 isoform X1	0			0
Cla97Chr02	35931938	35932987	Cla97C02G048400.1	+	Cla97C02G048400	GDSL esterase/lipase	3	AAG	GGT	0
Cla97Chr02	35943492	35947175	Cla97C02G048410.1	+	Cla97C02G048410	Phospholipid:diacylglycerol acyltransferase 2	3	TGA	CAG	0
Cla97Chr02	35948864	35951759	Cla97C02G048420.1	+	Cla97C02G048420	Unknown protein	5	GGAGC	AAGCG	0
Cla97Chr02	35954107	35956779	Cla97C02G048430.1	+	Cla97C02G048430	UDP-D-apiose/UDP-D-xylose synthase 2	0			0
Cla97Chr02	35967905	35968255	Cla97C02G048440.1	+	Cla97C02G048440	protein RETICULATA-RELATED 1, chloroplastic	2	TA	CG	0
Cla97Chr02	35973433	35974050	Cla97C02G048450.1	+	Cla97C02G048450	AP-2 complex subunit alpha	8	TCCCTGTT	GGAGCCGG	0
Cla97Chr02	35976306	35977675	Cla97C02G048460.1	+	Cla97C02G048460	DDT domain-containing protein PTM	3	AGA	CAG	0
Cla97Chr02	35978440	35984888	Cla97C02G048470.1	-	Cla97C02G048470	AT-hook motif nuclear-localized protein 1-like	1	G	A	0
Cla97Chr02	35986236	35990988	Cla97C02G048480.1	-	Cla97C02G048480	glucomannan 4-beta-mannosyltransferase 2	1	T	C	0
Cla97Chr02	35297187	35300782	Cla97C02G047650.1	-	Cla97C02G047650	histone deacetylase HDT1-like	5	GACCG	TCTAA	0
Cla97Chr02	35307062	35309077	Cla97C02G047660.1	+	Cla97C02G047660	Histone deacetylase 2a	3	GG	CA	0
Cla97Chr02	35310913	35318161	Cla97C02G047670.1	-	Cla97C02G047670	Senescence-associated protein	11	GGTCGGCTGCC	AAGATTAGTAA	0
Cla97Chr02	35322076	35324272	Cla97C02G047680.1	+	Cla97C02G047680	protein TIC 100	0			0
Cla97Chr02	35336703	35337602	Cla97C02G047690.1	+	Cla97C02G047690	protein ROS1-like	3	CGG	AAA	0
Cla97Chr02	35344142	35347971	Cla97C02G047700.1	-	Cla97C02G047700	Histone-lysine N-methyltransferase	22	CTTTAAGCGGCGGGCCGACGCC	TCCCGGATAATTAATTAGTATA	0
Cla97Chr02	35351970	35352671	Cla97C02G047710.1	+	Cla97C02G047710	Arogenate dehydratase	3	TCG	CAA	0
Cla97Chr02	35353846	35354810	Cla97C02G047720.1	-	Cla97C02G047720	Phosphoglycerate mutase, putative	0			0
Cla97Chr02	35357031	35363366	Cla97C02G047730.1	-	Cla97C02G047730	Stress-response ab barrel domain-containing protein	9	TCCAGTAAC	GTTGAGGTA	0
Cla97Chr02	35363626	35366486	Cla97C02G047740.1	-	Cla97C02G047740	Suppressor of gene silencing 3, putative	1	A	C	0
Cla97Chr02	35369300	35377222	Cla97C02G047750.1	+	Cla97C02G047750	Pleiotropic drug resistance transporter 1	8	GCCCACTA	AAGAGTCG	0
Cla97Chr02	35380273	35381484	Cla97C02G047760.1	+	Cla97C02G047760	Cytochrome-c oxidase/ electron carrier	8	ATAGGCTA	CCGCCGCG	0
Cla97Chr02	35381544	35385174	Cla97C02G047770.1	-	Cla97C02G047770	Cytochrome-c oxidase/ electron carrier	0			0
Cla97Chr02	35385729	35388506	Cla97C02G047780.1	+	Cla97C02G047780	Histone deacetylase	2	GG	TA	0
Cla97Chr02	35393495	35396359	Cla97C02G047790.1	+	Cla97C02G047790	Protein tyrosine phosphatase-like protein	6	CTGAAC	TCAGGT	0
Cla97Chr02	35400299	35403034	Cla97C02G047800.1	+	Cla97C02G047800	Protein kinase, putative, expressed	1	A	G	0
Cla97Chr02	35404897	35408266	Cla97C02G047810.1	-	Cla97C02G047810	Protein kinase like protein	2	CT	TC	0
Cla97Chr02	35424404	35427637	Cla97C02G047820.1	+	Cla97C02G047820	60S acidic ribosomal protein P2-1-like	3	GCC	TTA	0
Cla97Chr02	35429367	35433929	Cla97C02G047830.1	+	Cla97C02G047830	DNA polymerase epsilon, catalytic subunit, putative	3	TCT	CAA	0
Cla97Chr02	35435101	35436637	Cla97C02G047840.1	-	Cla97C02G047840	histidine-containing phosphotransfer protein 2-like	5	GCGAA	ATCGC	0
Cla97Chr02	35438538	35441915	Cla97C02G047850.1	-	Cla97C02G047850	Aldo/keto reductase family oxidoreductase	3	AAC	GGT	0
Cla97Chr02	35446623	35460410	Cla97C02G047860.1	+	Cla97C02G047860	Fatty acyl-CoA reductase	6	ACATCC	GGGATT	0
Cla97Chr02	35460564	35463211	Cla97C02G047870.1	+	Cla97C02G047870	Fatty acyl-CoA reductase	1	G	C	0
Cla97Chr02	35465121	35468567	Cla97C02G047880.1	+	Cla97C02G047880	Fatty acyl-CoA reductase	3	GCT	TTC	0
Cla97Chr02	35472797	35487582	Cla97C02G047890.1	+	Cla97C02G047890	Fatty acyl-CoA reductase	1	G	A	0
Cla97Chr02	35488634	35497139	Cla97C02G047900.1	-	Cla97C02G047900	Protein HIRA	17	CTTTCCTCAACGGAGGG	GCGCTTCTGGTAAGAAT	0
Cla97Chr02	35510593	35514510	Cla97C02G047910.1	+	Cla97C02G047910	Ribosomal protein	6	ATTGTA	GCCAGC	0
Cla97Chr02	35527842	35533375	Cla97C02G047920.1	+	Cla97C02G047920	Protein BIC2	1	C	T	0
Cla97Chr02	35540937	35548263	Cla97C02G047930.1	-	Cla97C02G047930	transcription factor-related	4	CTCG	GATA	0
Cla97Chr02	35548506	35549170	Cla97C02G047940.1	-	Cla97C02G047940	Terminal flower-like protein 1	1	A	G	0
Cla97Chr02	35555985	35556651	Cla97C02G047950.1	-	Cla97C02G047950	Alpha/beta-Hydrolases superfamily protein	3	ATT	TCA	0
Cla97Chr02	35568702	35574869	Cla97C02G047960.1	-	Cla97C02G047960	Unknown protein	4	CGTA	ATGG	0
Cla97Chr02	35576963	35583880	Cla97C02G047970.1	+	Cla97C02G047970	ABSCISIC ACID-INSENSITIVE 5-like protein 1	28	AATGCGCTTGGGCAGGGTCTTCCTGGGA	CVGCGTACCCACAGATCCGGCG	8	TAAATAAC	GGGTCTGT
Cla97Chr02	35591298	35596587	Cla97C02G047980.1	-	Cla97C02G047980	Alpha-2,8-sialyltransferase 8B	8	GAATATGA	TCGCGCTG	0
Cla97Chr02	35604554	35605846	Cla97C02G047990.1	-	Cla97C02G047990	Unknown protein	3	TGT	CAC	0
Cla97Chr02	35612272	35616920	Cla97C02G048000.1	+	Cla97C02G048000	zinc finger A20 and AN1 domain-containing stress-associated protein 3		ATTTCT	GCCCTG	0
Cla97Chr02	35618265	35619348	Cla97C02G048010.1	-	Cla97C02G048010	Katanin p60 ATPase-containing subunit A1	1	T	C	0
Cla97Chr02	35626988	35631314	Cla97C02G048020.1	+	Cla97C02G048020	Katanin p60 ATPase-containing subunit A1	3	AGT	GAG	2	TT	CG
Cla97Chr02	35631917	35640850	Cla97C02G048030.1	-	Cla97C02G048030	Late embryogenesis abundant (LEA) hydroxyproline-rich glycoprotein family	10	ATACCGGCAC	GACTGAATCT	2	AG	GT
Cla97Chr02	35650438	35650762	Cla97C02G048040.1	-	Cla97C02G048040	rho GTPase-activating protein 1	1	G	C	0
Cla97Chr02	35653666	35653979	Cla97C02G048050.1	-	Cla97C02G048050	Unknown protein	0			1	A	G
Cla97Chr02	35657488	35662845	Cla97C02G048060.1	+	Cla97C02G048060	protein FANTASTIC FOUR 3	3	ACG	GTA	0
Cla97Chr02	35665022	35667139	Cla97C02G048070.1	-	Cla97C02G048070	Heterogeneous nuclear ribonucleoprotein Q	1	C	T	0
Cla97Chr02	35668040	35671077	Cla97C02G048080.1	-	Cla97C02G048080	nuclear transcription factor Y subunit B-3-like	111	GCCTGCTACAA	TTTGCTAGTGG	11	G	C
Cla97Chr02	35684610	35690280	Cla97C02G048090.1	+	Cla97C02G048090	Pollen Ole e 1 allergen and extensin family protein, putative	3	CAT	GGG	0
Cla97Chr02	35691907	35692653	Cla97C02G048100.1	-	Cla97C02G048100	NAC domain-containing protein 90	1	G	A	0
Cla97Chr02	35693133	35722209	Cla97C02G048110.1	+	Cla97C02G048110	vesicle-associated membrane protein 714	7	GTATACC	CCTAGAA	0
Cla97Chr02	35725073	35726697	Cla97C02G048120.1	+	Cla97C02G048120	F-box family protein	2	CCR	TGG	0
Cla97Chr02	35728872	35732630	Cla97C02G048130.1	+	Cla97C02G048130	Myosin heavy chain-related	4	CGAC	TAGT	0
Cla97Chr02	35734505	35736331	Cla97C02G048140.1	-	Cla97C02G048140	NAC domain-containing protein 40	7	GAGAGAC	CGAGAGA	0
Cla97Chr02	35736385	35740372	Cla97C02G048150.1	-	Cla97C02G048150	Peptidyl-prolyl cis-trans isomerase G	10	TACTATATTC	CGGCGGTCCG	0
Cla97Chr02	35744763	35767821	Cla97C02G048160.1	-	Cla97C02G048160	E3 ubiquitin-protein ligase	1	T	C	0
Cla97Chr02	35775698	35782067	Cla97C02G048170.1	-	Cla97C02G048170	Ribonuclease CAF1	8	GGGAGCCT	TTAGCTGC	0
Cla97Chr02	35786455	35792552	Cla97C02G048180.1	-	Cla97C02G048180	Protein of unknown function (DUF1279)	3	GGC	TAA	1	T	C
Cla97Chr02	35796149	35797942	Cla97C02G048190.1	-	Cla97C02G048190	Transcription factor	3	GGC	AAT	0
Cla97Chr02	35800387	35800749	Cla97C02G048200.1	-	Cla97C02G048200	Late embryogenesis abundant (LEA) hydroxyproline-rich glycoprotein family	3	TGC	AAT	0

## Sheet: Table S5
Supplementary Table S5 | List of Predicted Genes (125) in QTL Region of qFPD2.2 identified positioned on Cla97Chr02							No. of non-synonnymous SNPs in CDS region
Chromosome	Genetic Position/Intervals		Predicted Genes	Directions	Genes ID	Genes Description	ZXG-1555 (P2)			LSW-177 (P1)
							No. of nsSNPs	ZXG-1555-seq	LSW-177-seq	No. of nsSNPs	ZXG-1555-seq	LSW-177-seq
Cla97Chr02	36932708	36933805	Cla97C02G049520.1	-	Cla97C02G049520	Leucine-rich repeat receptor-like protein kinase family	0			0
Cla97Chr02	36942629	36945156	Cla97C02G049530.1	+	Cla97C02G049530	Inactive rhomboid 1	3	TTG	ACC	0
Cla97Chr02	36951229	36953185	Cla97C02G049540.1	+	Cla97C02G049540	Cobyric acid synthase	5	CTTGC	TCAAT	0
Cla97Chr02	36953536	36953946	Cla97C02G049550.1	-	Cla97C02G049550	Histone H3.2	0			0
Cla97Chr02	36961643	36963803	Cla97C02G049560.1	+	Cla97C02G049560	IRK-interacting protein	4	ACTA	GTAC	0
Cla97Chr02	36968115	36968501	Cla97C02G049570.1	+	Cla97C02G049570	Glycosyltransferase	1	G	C	0
Cla97Chr02	36971621	36974354	Cla97C02G049580.1	+	Cla97C02G049580	DNA-binding bromodomain-containing protein, putative	4	ACAA	CTCG	0
Cla97Chr02	36975098	36975376	Cla97C02G049590.1	+	Cla97C02G049590	G-type lectin S-receptor-like serine/threonine-protein kinase RLK1	0			0
Cla97Chr02	36978115	36980538	Cla97C02G049600.1	+	Cla97C02G049600	Receptor-like protein kinase 1, putative	6	ATGGCG	CGAATC	0
Cla97Chr02	36982907	36985315	Cla97C02G049610.1	-	Cla97C02G049610	Receptor-like protein kinase 1, putative	6	GCTGCT	ATCCGA	0
Cla97Chr02	36988462	36990942	Cla97C02G049620.1	-	Cla97C02G049620	Receptor-like protein kinase 1, putative	5	ATCGT	TCTAA	0
Cla97Chr02	36994255	37000003	Cla97C02G049630.1	+	Cla97C02G049630	Receptor-like protein kinase 1	4	TAAC	CTTT	0
Cla97Chr02	37000405	37005365	Cla97C02G049640.1	-	Cla97C02G049640	Lipoxygenase	15	GCGAGGGTAGAAACG	CAATAAACCACCGTA	0
Cla97Chr02	37015431	37016691	Cla97C02G049650.1	-	Cla97C02G049650	Lipoxygenase	3	GGA	AAG	0
Cla97Chr02	37016720	37018507	Cla97C02G049660.1	-	Cla97C02G049660	Lipoxygenase	0			0
Cla97Chr02	37020613	37021346	Cla97C02G049670.1	-	Cla97C02G049670	Lipoxygenase	6	TGACCT	GCTGGC	0
Cla97Chr02	37026756	37029316	Cla97C02G049680.1	-	Cla97C02G049680	Lipoxygenase	16	GTTTTAGACTTATTAT	CCCCCGAGTCAGACTC	0
Cla97Chr02	37045386	37051387	Cla97C02G049690.1	-	Cla97C02G049690	Lipoxygenase	27	ACACCGCCGCCGGGCCTTCGTCGAGAC	TTGTTATGATGAAATTACTACTAGAGG	0
Cla97Chr02	37067817	37071066	Cla97C02G049700.1	-	Cla97C02G049700	Lipoxygenase	31	CAAATGTTGGCTTACGTCGCGARAACGCAAG	GGGGGAGCAAGAATTACGCTAGTGGTATGTT	0
Cla97Chr02	37075552	37075826	Cla97C02G049710.1	-	Cla97C02G049710	Unknown protein	0			0
Cla97Chr02	37078221	37083429	Cla97C02G049720.1	-	Cla97C02G049720	Lipoxygenase	44	GAGACCGTAAGGACACGCAGTTAATGTCCCAATCGCCAAGGACG	AGTCTTCCGGACGTGAAGCAGCGGCACTTTCTCTTGTGGAACAA	0
Cla97Chr02	37091913	37097416	Cla97C02G049730.1	-	Cla97C02G049730	Lipoxygenase	38	ACCAACTCTACCGACGAGCCCGTACAACTTGATAACGC	GTTGGGCGCCTTCGTACATTTACGTTGTACAGCGTTAG	0
Cla97Chr02	37106291	37109635	Cla97C02G049740.1	-	Cla97C02G049740	Lipoxygenase	49	ATTTACAGGGGGAATGACGTTAACTCGGTAAGTGATAGGGACGGGGTGA	CACCCTGTACAAGGATGTTCGGCTCTAACGGCGAGGGCAAGTAAACCAG	0
Cla97Chr02	37127548	37134667	Cla97C02G049750.1	+	Cla97C02G049750	DNA topoisomerase 6 subunit B	9	AAAATCAAT	GGGGCTGGA	0
Cla97Chr02	37136265	37141090	Cla97C02G049760.1	+	Cla97C02G049760	NAD-dependent dihydrogenase, Gfo/Idh/MocA family	10	TACAATCGCA	CGTGTGTATG	0
Cla97Chr02	37144059	37146374	Cla97C02G049770.1	+	Cla97C02G049770	Calcium-dependent lipid-binding (CaLB domain) plant phosphoribosyltransferase family protein	7	TACGGCG	AGACATA	0
Cla97Chr02	37150179	37157966	Cla97C02G049780.1	+	Cla97C02G049780	AMP dependent CoA ligase, putative	29	CCTGTTGAACAAAAACATAAATGCAGCAC	GGCACCTTTTTGTCGAGCGTCAAGGTTGA	0
Cla97Chr02	37165014	37173624	Cla97C02G049790.1	-	Cla97C02G049790	Enoyl reductase	5	CCGCG	ATAAA	0
Cla97Chr02	37179997	37181127	Cla97C02G049800.1	+	Cla97C02G049800	Fatty acid desaturase 2	2	CC	GT	0
Cla97Chr02	37186724	37187908	Cla97C02G049810.1	+	Cla97C02G049810	Fatty acid desaturase 2	2	TT	CG	0
Cla97Chr02	37189683	37190873	Cla97C02G049820.1	+	Cla97C02G049820	PRLI-interacting factor A	3	AGA	CTG	0
Cla97Chr02	37194591	37195835	Cla97C02G049830.1	+	Cla97C02G049830	Unknown protein	2	AA	TG	0
Cla97Chr02	37196292	37198538	Cla97C02G049840.1	-	Cla97C02G049840	Plastid lipid-associated protein	2	TA	GC	0
Cla97Chr02	37200465	37200904	Cla97C02G049850.1	-	Cla97C02G049850	Structural molecule, putative isoform 5	1	C	T	0
Cla97Chr02	37206466	37208469	Cla97C02G049860.1	+	Cla97C02G049860	PRLI-interacting factor A	2	TC	CT	0
Cla97Chr02	37212086	37215158	Cla97C02G049870.1	+	Cla97C02G049870	Peroxidase	1	A	C	0
Cla97Chr02	37219380	37220760	Cla97C02G049880.1	+	Cla97C02G049880	Peroxidase	2	GG	CC	0
Cla97Chr02	37226317	37227586	Cla97C02G049890.1	+	Cla97C02G049890	Peroxidase	3	TGG	ACT	0
Cla97Chr02	37234294	37235546	Cla97C02G049900.1	+	Cla97C02G049900	Peroxidase	7	CAGCCTG	TGATTAA	0
Cla97Chr02	37238447	37239716	Cla97C02G049910.1	+	Cla97C02G049910	Peroxidase	7	TAAAGAT	ATGGATC	0
Cla97Chr02	37245856	37260161	Cla97C02G049920.1	+	Cla97C02G049920	Peroxidase	5	CAGGG	GTAAA	0
Cla97Chr02	37271693	37272975	Cla97C02G049930.1	+	Cla97C02G049930	Peroxidase	2	TC	CT	0
Cla97Chr02	37280732	37282786	Cla97C02G049940.1	+	Cla97C02G049940	Peroxidase	5	GTGAA	AGACG	0
Cla97Chr02	37290261	37291772	Cla97C02G049950.1	+	Cla97C02G049950	Peroxidase	3	AAG	CGA	0
Cla97Chr02	37301318	37303538	Cla97C02G049960.1	+	Cla97C02G049960	E3 ubiquitin-protein ligase	1	G	C	0
Cla97Chr02	37305576	37308185	Cla97C02G049970.1	+	Cla97C02G049970	GTP-binding protein BRASSINAZOLE INSENSITIVE PALE GREEN 2, chloroplastic	2	AG	GA	2	TT	CA
Cla97Chr02	37308937	37312634	Cla97C02G049980.1	-	Cla97C02G049980	protein EMBRYO SAC DEVELOPMENT ARREST 3, chloroplastic-like	3	CTA	ACG	0
Cla97Chr02	37313815	37318992	Cla97C02G049990.1	-	Cla97C02G049990	Casein kinase, putative	3	TCT	CGC	0
Cla97Chr02	37322848	37323194	Cla97C02G050000.1	-	Cla97C02G050000	Mitochondrial distribution and morphology protein 34	1	C	T	0
Cla97Chr02	37325464	37325844	Cla97C02G050010.1	-	Cla97C02G050010	Oxidoreductase/transition metal ion-binding protein	0			0
Cla97Chr02	37329388	37329912	Cla97C02G050020.1	-	Cla97C02G050020	Dirigent protein	3	CAG	GTC	0
Cla97Chr02	37334319	37334885	Cla97C02G050030.1	-	Cla97C02G050030	Dirigent protein	2	AG	TA	0
Cla97Chr02	37341672	37342259	Cla97C02G050040.1	-	Cla97C02G050040	Dirigent protein	3	ATA	GGC	0
Cla97Chr02	37350900	37352945	Cla97C02G050050.1	+	Cla97C02G050050	transmembrane protein 45B-like	3	GAA	ATC	0
Cla97Chr02	37355764	37367418	Cla97C02G050060.1	+	Cla97C02G050060	E3 ubiquitin-protein ligase BRE1-like 2	5	AGCGA	GATTG	0
Cla97Chr02	37369216	37374112	Cla97C02G050070.1	-	Cla97C02G050070	branchpoint-bridging protein isoform X3	7	GGCAGTA	ATTGAGC	0
Cla97Chr02	37374237	37375221	Cla97C02G050080.1	-	Cla97C02G050080	branchpoint-bridging protein isoform X2	0			0
Cla97Chr02	37382521	37383767	Cla97C02G050090.1	+	Cla97C02G050090	Lipid transfer protein	5	CAGCC	AGTGG	0
Cla97Chr02	37388429	37390307	Cla97C02G050100.1	+	Cla97C02G050100	Protein of unknown function, DUF538	1	T	G	0
Cla97Chr02	37392590	37395147	Cla97C02G050110.1	-	Cla97C02G050110	F-box/kelch-repeat protein	7	GGTGACG	CCACGTT	0
Cla97Chr02	37397822	37403088	Cla97C02G050120.1	-	Cla97C02G050120	DEAD-box ATP-dependent RNA helicase 37-like	3	TGG	CAA	0
Cla97Chr02	37412347	37418848	Cla97C02G050130.1	+	Cla97C02G050130	Serine/threonine-protein phosphatase	2	GG	AT	0
Cla97Chr02	37419674	37421665	Cla97C02G050140.1	-	Cla97C02G050140	Phytoene synthase 2	2	TA	CG	0
Cla97Chr02	37425770	37430323	Cla97C02G050150.1	-	Cla97C02G050150	Unknown protein	7	AAAGAGA	TTGAGAG	0
Cla97Chr02	37441168	37442274	Cla97C02G050160.1	+	Cla97C02G050160	F-box/kelch-repeat protein	0			0
Cla97Chr02	37446299	37446967	Cla97C02G050170.1	-	Cla97C02G050170	lipid phosphate phosphatase gamma, chloroplastic	0			0
Cla97Chr02	37449486	37449750	Cla97C02G050180.1	+	Cla97C02G050180	Unknown protein	0			0
Cla97Chr02	37449795	37455031	Cla97C02G050190.1	+	Cla97C02G050190	Importin subunit alpha	4	GCCT	ATTA	0
Cla97Chr02	37455973	37463242	Cla97C02G050200.1	-	Cla97C02G050200	Acetyl-coenzyme A synthetase	4	CGGC	GTAG	0
Cla97Chr02	37465188	37467485	Cla97C02G050210.1	-	Cla97C02G050210	Ubiquitin-conjugating enzyme, E2	1	T	G	0
Cla97Chr02	37468538	37472886	Cla97C02G050220.1	-	Cla97C02G050220	Glucan endo-1,3-beta-glucosidase 4	4	TGCC	GCTT	0
Cla97Chr02	37473426	37473771	Cla97C02G050230.1	-	Cla97C02G050230	Unknown protein	3	TGA	CAG	0
Cla97Chr02	37485848	37488992	Cla97C02G050240.1	+	Cla97C02G050240	Unknown protein	2	CT	AC	0
Cla97Chr02	37489329	37491913	Cla97C02G050250.1	+	Cla97C02G050250	IQ domain-containing protein	5	TATTA	AGGAG	0
Cla97Chr02	37496259	37511554	Cla97C02G050260.1	-	Cla97C02G050260	Structural maintenance of chromosomes protein	2	CA	GC	0
Cla97Chr02	37517156	37517670	Cla97C02G050270.1	+	Cla97C02G050270	Chlororespiratory reduction 42	5	TCACC	CGGTA	0
Cla97Chr02	37519535	37533358	Cla97C02G050280.1	+	Cla97C02G050280	ubiquitin carboxyl-terminal hydrolase 12	0			0
Cla97Chr02	37535043	37536097	Cla97C02G050290.1	+	Cla97C02G050290	Alpha/beta-Hydrolases superfamily protein	4	CCTC	TTAG	0
Cla97Chr02	37537497	37542571	Cla97C02G050300.1	+	Cla97C02G050300	Peptidylprolyl isomerase	4	TAGT	GTAG	0
Cla97Chr02	37545350	37545532	Cla97C02G050310.1	-	Cla97C02G050310	Unknown protein	0			0
Cla97Chr02	37545619	37546074	Cla97C02G050320.1	+	Cla97C02G050320	Pollen preferential protein	5	GTGTT	CACGC	0
Cla97Chr02	37549117	37549584	Cla97C02G050330.1	-	Cla97C02G050330	50S ribosomal protein L11	0			0
Cla97Chr02	37551064	37560578	Cla97C02G050340.1	+	Cla97C02G050340	oligoribonuclease	2	TA	CC	0
Cla97Chr02	37561233	37562211	Cla97C02G050350.1	-	Cla97C02G050350	Unknown protein	6	CGGTAG	TAACGT	0
Cla97Chr02	37564162	37565490	Cla97C02G050360.1	-	Cla97C02G050360	UDP-glycosyltransferase	1	G	A	0
Cla97Chr02	37566974	37567678	Cla97C02G050370.1	-	Cla97C02G050370	Unknown protein	1	G	A	0
Cla97Chr02	37571640	37575660	Cla97C02G050380.1	-	Cla97C02G050380	Calmodulin-7	1	G	T	0
Cla97Chr02	37580619	37585849	Cla97C02G050390.1	+	Cla97C02G050390	COP9 signalosome complex subunit 2	1	G	T	0
Cla97Chr02	37593061	37598456	Cla97C02G050400.1	+	Cla97C02G050400	serine/threonine protein kinase 1	0			0
Cla97Chr02	37600023	37603113	Cla97C02G050410.1	+	Cla97C02G050410	Protein kinase 2B	3	ATG	CCA	0
Cla97Chr02	37603790	37609439	Cla97C02G050420.1	-	Cla97C02G050420	protein kinase family protein	4	CGGC	TTTG	0
Cla97Chr02	37610809	37614740	Cla97C02G050430.1	+	Cla97C02G050430	non-structural maintenance of chromosomes element 1 homolog	8	AGATTAAA	GTGCCTCG	0
Cla97Chr02	37617447	37619371	Cla97C02G050440.1	+	Cla97C02G050440	Unknown protein	4	GCAG	AGTT	0
Cla97Chr02	37619383	37623704	Cla97C02G050450.1	+	Cla97C02G050450	Protein of unknown function (DUF630 and DUF632)	3	GAC	AGT	0
Cla97Chr02	37625151	37625930	Cla97C02G050460.1	-	Cla97C02G050460	Late embryogenesis abundant (LEA) hydroxyproline-rich glycoprotein family	2	TG	CC	0
Cla97Chr02	37627289	37633077	Cla97C02G050470.1	-	Cla97C02G050470	protein argonaute 4	16	TGCTTCACAGTTTTTC	CCTGATTGTCCCGCCG	0
Cla97Chr02	37638808	37650137	Cla97C02G050480.1	-	Cla97C02G050480	RNA-binding protein Lupus La	2	CG	TA	0
Cla97Chr02	37654217	37654996	Cla97C02G050490.1	-	Cla97C02G050490	Late embryogenesis abundant (LEA) hydroxyproline-rich glycoprotein family	4	GCTA	TTAG	0
Cla97Chr02	37660636	37662294	Cla97C02G050500.1	+	Cla97C02G050500	F-box/WD-40 repeat-containing protein	4	ATAG	CGCA	0
Cla97Chr02	37663928	37665158	Cla97C02G050510.1	+	Cla97C02G050510	GDSL esterase/lipase family	1	A	G	0
Cla97Chr02	37665352	37666719	Cla97C02G050520.1	+	Cla97C02G050520	Geranylgeranyl reductase	1	C	G	0
Cla97Chr02	37666925	37669920	Cla97C02G050530.1	-	Cla97C02G050530	NADH-cytochrome b5 reductase	5	GAAGT	CCTCA	0
Cla97Chr02	37670826	37672365	Cla97C02G050540.1	-	Cla97C02G050540	Zeaxanthin epoxidase, chloroplastic	1	G	C	0
Cla97Chr02	37673694	37678167	Cla97C02G050550.1	-	Cla97C02G050550	inactive protein RESTRICTED TEV MOVEMENT 2-like	3	TCA	CAC	0
Cla97Chr02	37680168	37688144	Cla97C02G050560.1	+	Cla97C02G050560	Aldehyde oxidase, putative	8	ACTAGCCA	TGCTATTG	0
Cla97Chr02	37693863	37700175	Cla97C02G050570.1	+	Cla97C02G050570	Aldehyde oxidase 2	6	ACTGTT	GTATCA	0
Cla97Chr02	37701310	37705580	Cla97C02G050580.1	-	Cla97C02G050580	Alpha/beta hydrolase-1	2	CG	GT	0
Cla97Chr02	37708179	37717615	Cla97C02G050590.1	+	Cla97C02G050590	importin-5-like isoform X1	2	AG	TA	0
Cla97Chr02	37723406	37725980	Cla97C02G050600.1	-	Cla97C02G050600	Tubulin alpha chain	1	A	G	0
Cla97Chr02	37726002	37727709	Cla97C02G050610.1	-	Cla97C02G050610	Unknown protein	3	ACG	GGA	0
Cla97Chr02	37731190	37734686	Cla97C02G050620.1	+	Cla97C02G050620	Mitochondrial carrier family	1	G	A	0
Cla97Chr02	37735072	37735419	Cla97C02G050630.1	+	Cla97C02G050630	Unknown protein	0			0
Cla97Chr02	37738062	37740560	Cla97C02G050640.1	-	Cla97C02G050640	Protein of Unknown Function (DUF239)	2	GA	AC	0
Cla97Chr02	37746268	37747518	Cla97C02G050650.1	-	Cla97C02G050650	At5g56520	1	A	G	0
Cla97Chr02	37750831	37780463	Cla97C02G050660.1	+	Cla97C02G050660	Lysine--tRNA ligase	2	CG	TT	0
Cla97Chr02	37781781	37784497	Cla97C02G050670.1	-	Cla97C02G050670	Protein LOW PSII ACCUMULATION 1, chloroplastic	4	CCGC	TATG	0
Cla97Chr02	37785824	37787948	Cla97C02G050680.1	-	Cla97C02G050680	mediator of RNA polymerase II transcription subunit 21	0			0
Cla97Chr02	37788911	37794357	Cla97C02G050690.1	+	Cla97C02G050690	Antitermination NusB domain-containing protein	2	TG	CA	0
Cla97Chr02	37799536	37826201	Cla97C02G050700.1	+	Cla97C02G050700	Glucosidase 2 subunit beta	3	CTT	GGC	0
Cla97Chr02	37828831	37832551	Cla97C02G050710.1	+	Cla97C02G050710	Pyruvate kinase	2	GC	AT	0
Cla97Chr02	37834262	37835347	Cla97C02G050720.1	-	Cla97C02G050720	RING/U-box superfamily protein	0			0
Cla97Chr02	37839911	37856879	Cla97C02G050730.1	+	Cla97C02G050730	Transmembrane protein	1	G	A	0
Cla97Chr02	37863558	37865396	Cla97C02G050740.1	+	Cla97C02G050740	L-ascorbate oxidase homolog	0			0
Cla97Chr02	37868739	37870575	Cla97C02G050750.1	+	Cla97C02G050750	L-ascorbate oxidase homolog	7	CAAGAGG	TGGTGAA	0
Cla97Chr02	37873145	37874978	Cla97C02G050760.1	-	Cla97C02G050760	L-ascorbate oxidase homolog	4	GGCG	AATC	0

## Sheet: Table S6
Supplementary Table S6 | List of Predicted Genes (98) in QTL Region of qFPD8.1 positioned on Cla97Chr08							No. of non-synonnymous SNPs in CDS region
Chromosome	Genetic Position/Intervals		Predicted Genes	Directions	Genes ID	Genes Description	ZXG-1555 (P2)			LSW-177 (P1)
							No. of nsSNPs	ZXG-1555-seq	LSW-177-seq	No. of nsSNPs	ZXG-1555-seq	LSW-177-seq
Cla97Chr08	25357113	25362209	Cla97C08G157900.1	+	Cla97C08G157900	tRNA (Adenine(58)-N(1))-methyltransferase non-catalytic subunit trm6	0			0
Cla97Chr08	25368160	25372141	Cla97C08G157910.1	+	Cla97C08G157910	Transcription factor	0			0
Cla97Chr08	25373373	25378672	Cla97C08G157920.1	-	Cla97C08G157920	HVA22-like protein	0			0
Cla97Chr08	25386006	25388202	Cla97C08G157930.1	+	Cla97C08G157930	Diphthine synthase, putative	0			0
Cla97Chr08	25396102	25397799	Cla97C08G157940.1	-	Cla97C08G157940	Cytokinin riboside 5'-monophosphate phosphoribohydrolase	0			0
Cla97Chr08	25433452	25433769	Cla97C08G157950.1	-	Cla97C08G157950	zinc finger CCCH domain-containing protein 6	0			0
Cla97Chr08	25433841	25438401	Cla97C08G157960.1	-	Cla97C08G157960	zinc finger CCCH domain-containing protein 6	0			0
Cla97Chr08	25441816	25445553	Cla97C08G157970.1	-	Cla97C08G157970	protein IQ-DOMAIN 32-like	3	ATG	GAC	1	C	A
Cla97Chr08	25456972	25459464	Cla97C08G157980.1	-	Cla97C08G157980	GAGA-binding transcriptional activator	0			0
Cla97Chr08	25462136	25464810	Cla97C08G157990.1	-	Cla97C08G157990	Cell growth defect factor 2	0			0
Cla97Chr08	25477993	25486205	Cla97C08G158000.1	+	Cla97C08G158000	lysine-specific histone demethylase 1 homolog 3	2	TT	GC	0
Cla97Chr08	25488935	25490247	Cla97C08G158010.1	+	Cla97C08G158010	V-type proton ATPase proteolipid subunit	0			0
Cla97Chr08	25492719	25494521	Cla97C08G158020.1	+	Cla97C08G158020	V-type proton ATPase proteolipid subunit	0			0
Cla97Chr08	25497508	25507003	Cla97C08G158030.1	+	Cla97C08G158030	protein ACCUMULATION AND REPLICATION OF CHLOROPLASTS 6, chloroplastic	1	T	G	0
Cla97Chr08	25508414	25514808	Cla97C08G158040.1	-	Cla97C08G158040	Kinesin-like protein	0			0
Cla97Chr08	25517353	25518658	Cla97C08G158050.1	-	Cla97C08G158050	B3 domain-containing protein family	0			0
Cla97Chr08	25519837	25522230	Cla97C08G158060.1	-	Cla97C08G158060	Pentatricopeptide repeat	0			2	GA	AT
Cla97Chr08	25538552	25539674	Cla97C08G158070.1	+	Cla97C08G158070	B-box zinc finger protein 20-like	0			0
Cla97Chr08	25542638	25544442	Cla97C08G158080.1	+	Cla97C08G158080	Pentatricopeptide repeat	0			0
Cla97Chr08	25548230	25548586	Cla97C08G158090.1	+	Cla97C08G158090	Unknown protein	0			0
Cla97Chr08	25557013	25558431	Cla97C08G158100.1	+	Cla97C08G158100	protein SHI RELATED SEQUENCE 5-like	0			0
Cla97Chr08	25575159	25585016	Cla97C08G158110.1	+	Cla97C08G158110	V-type proton ATPase subunit a	0			1	G	C
Cla97Chr08	25585984	25590980	Cla97C08G158120.1	-	Cla97C08G158120	Cysteine proteinase	0			0
Cla97Chr08	25594108	25600107	Cla97C08G158130.1	-	Cla97C08G158130	Glutamate receptor	0			0
Cla97Chr08	25604197	25608656	Cla97C08G158140.1	+	Cla97C08G158140	transcription initiation factor IIF subunit beta-like	0			1	A	G
Cla97Chr08	25625376	25629515	Cla97C08G158150.1	+	Cla97C08G158150	WAT1-related protein	0			0
Cla97Chr08	25632130	25635227	Cla97C08G158160.1	+	Cla97C08G158160	Purple acid phosphatase	0			0
Cla97Chr08	25635961	25636596	Cla97C08G158170.1	-	Cla97C08G158170	Dehydration responsive element binding transcription factor	0			0
Cla97Chr08	25640617	25642606	Cla97C08G158180.1	+	Cla97C08G158180	Unknown protein	0			0
Cla97Chr08	25642655	25646295	Cla97C08G158190.1	+	Cla97C08G158190	Cysteine protease family protein	0			0
Cla97Chr08	25653381	25654370	Cla97C08G158200.1	+	Cla97C08G158200	Thioredoxin h	0			0
Cla97Chr08	25658116	25659093	Cla97C08G158210.1	+	Cla97C08G158210	thioredoxin H1-like	0			0
Cla97Chr08	25659112	25660112	Cla97C08G158220.1	+	Cla97C08G158220	Unknown protein	0			0
Cla97Chr08	25661234	25663906	Cla97C08G158230.1	+	Cla97C08G158230	Pentatricopeptide repeat	1	A	T	0
Cla97Chr08	25665250	25667925	Cla97C08G158240.1	+	Cla97C08G158240	jacalin-related lectin 3	0			0
Cla97Chr08	25667965	25673794	Cla97C08G158250.1	+	Cla97C08G158250	Unknown protein	0			0
Cla97Chr08	25683172	25688382	Cla97C08G158260.1	+	Cla97C08G158260	cytokinin dehydrogenase 5	0			0
Cla97Chr08	25690126	25695267	Cla97C08G158270.1	-	Cla97C08G158270	ribosomal RNA small subunit methyltransferase I	0			0
Cla97Chr08	25698185	25701649	Cla97C08G158280.1	+	Cla97C08G158280	26S protease regulatory subunit	0			0
Cla97Chr08	25703800	25707333	Cla97C08G158290.1	+	Cla97C08G158290	26S protease regulatory subunit	0			0
Cla97Chr08	25707826	25710217	Cla97C08G158300.1	-	Cla97C08G158300	TRAM, LAG1 and CLN8 (TLC) lipid-sensing domain containing protein	0			0
Cla97Chr08	25713512	25715892	Cla97C08G158310.1	+	Cla97C08G158310	NAD-dependent epimerase/dehydratase	0			0
Cla97Chr08	25723077	25723565	Cla97C08G158320.1	-	Cla97C08G158320	bZIP transcription factor 53	0			0
Cla97Chr08	25738416	25741855	Cla97C08G158330.1	-	Cla97C08G158330	Mitogen-activated protein kinase	0			0
Cla97Chr08	25751273	25751594	Cla97C08G158340.1	-	Cla97C08G158340	Mitogen-activated protein kinase	0			0
Cla97Chr08	25751603	25754139	Cla97C08G158350.1	-	Cla97C08G158350	Mitogen-activated protein kinase	0			0
Cla97Chr08	25770004	25773564	Cla97C08G158360.1	+	Cla97C08G158360	Transferase family protein	0			0
Cla97Chr08	25782480	25783035	Cla97C08G158370.1	+	Cla97C08G158370	Unknown protein	1	G	C	0
Cla97Chr08	25783851	25788625	Cla97C08G158380.1	+	Cla97C08G158380	cyclin-T1-3-like	0			0
Cla97Chr08	25793662	25799380	Cla97C08G158390.1	+	Cla97C08G158390	Transcription factor, putative	0			1	T	G
Cla97Chr08	25800506	25801435	Cla97C08G158400.1	-	Cla97C08G158400	Unknown protein	0			0
Cla97Chr08	25801995	25805732	Cla97C08G158410.1	-	Cla97C08G158410	Inositol-pentakisphosphate 2-kinase	1	T	A	0
Cla97Chr08	25807358	25812562	Cla97C08G158420.1	+	Cla97C08G158420	Cytochrome P450, putative	1	T	C	0
Cla97Chr08	25820876	25821679	Cla97C08G158430.1	-	Cla97C08G158430	Unknown protein	0			0
Cla97Chr08	25829992	25833027	Cla97C08G158440.1	+	Cla97C08G158440	Proteasome subunit alpha type	0			0
Cla97Chr08	25834277	25837269	Cla97C08G158450.1	-	Cla97C08G158450	Adenosine kinase, putative	0			0
Cla97Chr08	25841977	25846886	Cla97C08G158460.1	-	Cla97C08G158460	gamma carbonic anhydrase 1, mitochondrial	0			0
Cla97Chr08	25852286	25855111	Cla97C08G158470.1	+	Cla97C08G158470	Pentatricopeptide repeat-containing protein	0			0
Cla97Chr08	25856030	25857273	Cla97C08G158480.1	-	Cla97C08G158480	CBS domain-containing protein	0			0
Cla97Chr08	25858973	25859212	Cla97C08G158490.1	-	Cla97C08G158490	Unknown protein	0			0
Cla97Chr08	25859231	25859564	Cla97C08G158500.1	+	Cla97C08G158500	Unknown protein	0			0
Cla97Chr08	25859693	25861777	Cla97C08G158510.1	+	Cla97C08G158510	Oxidoreductases, acting on NADH or NADPH	1	A	G	0
Cla97Chr08	25865780	25868410	Cla97C08G158520.1	+	Cla97C08G158520	Pectinesterase	0			0
Cla97Chr08	25873367	25874052	Cla97C08G158530.1	+	Cla97C08G158530	DNA polymerase epsilon catalytic subunit A, putative	0			0
Cla97Chr08	25880870	25885471	Cla97C08G158540.1	+	Cla97C08G158540	isoflavone reductase-like protein	0			0
Cla97Chr08	25888088	25888842	Cla97C08G158550.1	-	Cla97C08G158550	Transmembrane protein	0			0
Cla97Chr08	25890483	25892317	Cla97C08G158560.1	-	Cla97C08G158560	Protein RER1	0			0
Cla97Chr08	25903320	25904520	Cla97C08G158570.1	+	Cla97C08G158570	protein RADIALIS-like 4	0			0
Cla97Chr08	25905211	25905606	Cla97C08G158580.1	-	Cla97C08G158580	Unknown protein	0			0
Cla97Chr08	25913853	25914803	Cla97C08G158590.1	-	Cla97C08G158590	zinc-finger homeodomain protein 2	0			0
Cla97Chr08	25922053	25927795	Cla97C08G158600.1	-	Cla97C08G158600	4-coumarate--coa ligase-like 6	1	A	G	0
Cla97Chr08	25932293	25937965	Cla97C08G158610.1	+	Cla97C08G158610	sugar transporter ERD6-like 6	0			0
Cla97Chr08	25939906	25940420	Cla97C08G158620.1	-	Cla97C08G158620	Unknown protein	0			0
Cla97Chr08	25940748	25944103	Cla97C08G158630.1	-	Cla97C08G158630	Chloroplast thylakoid membrane	1	C	T	0
Cla97Chr08	25948770	25949321	Cla97C08G158640.1	+	Cla97C08G158640	B3 domain-containing protein	0			0
Cla97Chr08	25955911	25961611	Cla97C08G158650.1	+	Cla97C08G158650	5' nucleotidase family protein	0			0
Cla97Chr08	25982987	25984540	Cla97C08G158660.1	+	Cla97C08G158660	3-ketoacyl-CoA synthase	0			0
Cla97Chr08	25984802	25987907	Cla97C08G158670.1	+	Cla97C08G158670	Unknown protein	0			1	C	G
Cla97Chr08	25987981	25993180	Cla97C08G158680.1	+	Cla97C08G158680	NADPH--cytochrome P450 reductase	0			1	T	C
Cla97Chr08	25993190	25994845	Cla97C08G158690.1	+	Cla97C08G158690	Unknown protein	0			0
Cla97Chr08	25998983	25999330	Cla97C08G158700.1	+	Cla97C08G158700	Unknown protein	0			1	G	T
Cla97Chr08	26007049	26008405	Cla97C08G158710.1	+	Cla97C08G158710	Unknown protein	0			0
Cla97Chr08	26008508	26009924	Cla97C08G158720.1	+	Cla97C08G158720	Erythronate-4-phosphate dehydrogenase family protein	0			0
Cla97Chr08	26016043	26022810	Cla97C08G158730.1	+	Cla97C08G158730	Glucose-6-phosphate isomerase	1	T	A	1	G	A
Cla97Chr08	26023230	26024037	Cla97C08G158740.1	-	Cla97C08G158740	deoxyuridine 5'-triphosphate nucleotidohydrolase	1	A	G	1	A	G
Cla97Chr08	26026249	26035168	Cla97C08G158750.1	+	Cla97C08G158750	GYF domain-containing protein	1	A	T	1	A	G
Cla97Chr08	26038907	26040519	Cla97C08G158760.1	-	Cla97C08G158760	Sugar transporter, putative (DUF1195)	0			0
Cla97Chr08	26042326	26044593	Cla97C08G158770.1	+	Cla97C08G158770	Plant/F18O14-17 protein	0			0
Cla97Chr08	26045899	26046693	Cla97C08G158780.1	+	Cla97C08G158780	transcription repressor OFP8-like	0			0
Cla97Chr08	26048000	26051604	Cla97C08G158790.1	-	Cla97C08G158790	Endoribonuclease Dicer-like protein	1	T	C	0
Cla97Chr08	26057476	26059743	Cla97C08G158800.1	+	Cla97C08G158800	Plant/F18O14-17 protein	0			0
Cla97Chr08	26066130	26068981	Cla97C08G158810.1	+	Cla97C08G158810	protein indeterminate-domain 1-like	1	T	C	0
Cla97Chr08	26069031	26074801	Cla97C08G158820.1	+	Cla97C08G158820	Unknown protein	0			0
Cla97Chr08	26076734	26077840	Cla97C08G158830.1	+	Cla97C08G158830	DeSI-like protein	0			0
Cla97Chr08	26080330	26085957	Cla97C08G158840.1	-	Cla97C08G158840	Lysophospholipid acyltransferase	1	C	G	3	ATC	GCT
Cla97Chr08	26096158	26096901	Cla97C08G158850.1	-	Cla97C08G158850	Peroxisomal membrane protein 11-3	0			0
Cla97Chr08	26100260	26101552	Cla97C08G158860.1	-	Cla97C08G158860	BES1/BZR1	0			0
Cla97Chr08	26104848	26108765	Cla97C08G158870.1	-	Cla97C08G158870	methyltransferase-like protein 2	0			0

## Sheet: Table S7
Supplementary Table S7 | List of Predicted Genes (47) in QTL Region of qFPD10.1 positioned on Cla97Chr10							No. of non-synonnymous SNPs in CDS region
Chromosome	Genetic Position/Intervals		Predicted Genes	Directions	Genes ID	Genes Description	ZXG-1555 (P2)			LSW-177 (P1)
							No. of nsSNPs	ZXG-1555-seq	LSW-177-seq	No. of nsSNPs	ZXG-1555-seq	LSW-177-seq
Cla97Chr10	22814024	22815407	Cla97C10G193910.1	+	Cla97C10G193910	Epoxide hydrolase 2	3	GGG	CAA	0
Cla97Chr10	22816336	22819300	Cla97C10G193920.1	-	Cla97C10G193920	U1 small nuclear ribonucleoprotein A	0			0
Cla97Chr10	22830376	22830749	Cla97C10G193930.1	+	Cla97C10G193930	Late embryogenesis abundant protein 3L-1	1	T	C	0
Cla97Chr10	22850556	22850978	Cla97C10G193940.1	+	Cla97C10G193940	Late embryogenesis abundant protein 5	1	A	G	0
Cla97Chr10	22866269	22867580	Cla97C10G193950.1	-	Cla97C10G193950	Epoxide hydrolase 2	5	GCTCA	ATGTG	0
Cla97Chr10	22919407	22923167	Cla97C10G193960.1	-	Cla97C10G193960	Epoxide hydrolase 2	2	CC	TT	0
Cla97Chr10	22926081	22927562	Cla97C10G193970.1	-	Cla97C10G193970	Unknown protein	10	CCAAATTAAC	GGGGGCCGGG	1	C	T
Cla97Chr10	22945663	22947980	Cla97C10G193980.1	+	Cla97C10G193980	Epoxide hydrolase 2	2	AG	TC	0
Cla97Chr10	22951105	22951557	Cla97C10G193990.1	+	Cla97C10G193990	pectinesterase inhibitor-like	2	GG	AT	1	G	A
Cla97Chr10	22970205	22978810	Cla97C10G194000.1	+	Cla97C10G194000	Endoglucanase	4	AATC	CGGG	0
Cla97Chr10	22994708	23000354	Cla97C10G194010.1	-	Cla97C10G194010	Sucrose synthase	8	TATTACAC	CTGCGAGT	1	G	A
Cla97Chr10	23052518	23061515	Cla97C10G194020.1	+	Cla97C10G194020	Rela-spot homolog family protein	2	GG	CA	0
Cla97Chr10	23082563	23083538	Cla97C10G194030.1	+	Cla97C10G194030	Ethylene responsive transcription factor 2b	4	ATAC	GCCA	0
Cla97Chr10	23090782	23092617	Cla97C10G194040.1	+	Cla97C10G194040	Ribosomal protein L19	0			0
Cla97Chr10	23094692	23099936	Cla97C10G194050.1	-	Cla97C10G194050	fumarate hydratase 1, mitochondrial	0			1	C	T
Cla97Chr10	23101088	23107052	Cla97C10G194060.1	-	Cla97C10G194060	kinesin-4	5	TCTG	ATCA	0
Cla97Chr10	23135207	23138751	Cla97C10G194070.1	+	Cla97C10G194070	cellulose synthase-like protein D5	4	CCGG	GTAA	0
Cla97Chr10	23148387	23151844	Cla97C10G194080.1	+	Cla97C10G194080	cellulose synthase-like protein D5	14	CGGTTNTGGTGAA	TAACCTCACGAG	0
Cla97Chr10	23154306	23156892	Cla97C10G194090.1	-	Cla97C10G194090	Unknown protein	2	TG	CA	0
Cla97Chr10	23156908	23158011	Cla97C10G194100.1	-	Cla97C10G194100	Hexosyltransferase	3	GGC	TCT	0
Cla97Chr10	23184796	23185260	Cla97C10G194110.1	-	Cla97C10G194110	Binding protein	3	GTG	TCA	0
Cla97Chr10	23214687	23216722	Cla97C10G194120.1	-	Cla97C10G194120	Long cell-linked locus protein	3	GTA	CCG	0
Cla97Chr10	23225123	23225614	Cla97C10G194130.1	+	Cla97C10G194130	neuronal acetylcholine receptor subunit alpha-2-like	4	TTT	AAC	0
Cla97Chr10	23229118	23235914	Cla97C10G194140.1	+	Cla97C10G194140	BEST Arabidopsis thaliana protein match is: 3'-5' exonuclease domain-containing protein / K homology domain-containing protein / KH domain-containing protein.	0			0
Cla97Chr10	23317149	23319515	Cla97C10G194150.1	-	Cla97C10G194150	Myb transcription factor	2	AG	CA	0
Cla97Chr10	23366603	23367640	Cla97C10G194160.1	-	Cla97C10G194160	Unknown protein	14	TAAATTGACACCA	CCGTGCTTTCAT	0
Cla97Chr10	23371898	23375581	Cla97C10G194170.1	-	Cla97C10G194170	Heat shock protein DnaJ with tetratricopeptide repeat	3	TTG	ACA	0
Cla97Chr10	23386031	23387053	Cla97C10G194180.1	+	Cla97C10G194180	Reverse transcriptase	14	CGAAACGCGCGCT	GTGCGTAGATTA	3	GAC	TGA
Cla97Chr10	23395930	23402442	Cla97C10G194190.1	-	Cla97C10G194190	Beta-xylosidase 2	10	CTACCACCCG	TGTAGTTGAC	0
Cla97Chr10	23427292	23428997	Cla97C10G194200.1	-	Cla97C10G194200	GTP-binding protein SAR1A-like	1	T	C	0
Cla97Chr10	23439167	23440882	Cla97C10G194210.1	-	Cla97C10G194210	universal stress protein A-like protein	3	TGA	AAG	0
Cla97Chr10	23483101	23487209	Cla97C10G194220.1	+	Cla97C10G194220	RING/FYVE/PHD zinc finger superfamily protein	2	AT	TG	0
Cla97Chr10	23494110	23494391	Cla97C10G194230.1	+	Cla97C10G194230	Coiled-coil domain-containing protein 14	0			0
Cla97Chr10	23506749	23507177	Cla97C10G194240.1	+	Cla97C10G194240	bZIP transcription factor 53	1	A	C	0
Cla97Chr10	23509578	23509964	Cla97C10G194250.1	-	Cla97C10G194250	calvin cycle protein CP12-2, chloroplastic	0			0
Cla97Chr10	23518970	23521018	Cla97C10G194260.1	+	Cla97C10G194260	Calcium-dependent phosphotriesterase superfamily protein	8	CAGATTAC	GGAGACGT	0
Cla97Chr10	23526740	23529236	Cla97C10G194270.1	+	Cla97C10G194270	protein trichome birefringence-like 6	9	CACGGTTGT	GGTTCGCTC	0
Cla97Chr10	23530833	23537983	Cla97C10G194280.1	-	Cla97C10G194280	Histone-lysine N-methyltransferase	8	TCAAAATT	CAGGCTAA	0
Cla97Chr10	23552585	23553798	Cla97C10G194290.1	-	Cla97C10G194290	Transmembrane protein, putative	3	CTC	TCG	0
Cla97Chr10	23568963	23570240	Cla97C10G194300.1	+	Cla97C10G194300	WRKY family transcription factor	2	TC	AA	0
Cla97Chr10	23574626	23575709	Cla97C10G194310.1	-	Cla97C10G194310	ATP-dependent Clp protease proteolytic subunit	2	A	T	0
Cla97Chr10	23575782	23577444	Cla97C10G194320.1	-	Cla97C10G194320	Unknown protein	3	TGT	CAG	0
Cla97Chr10	23577474	23578313	Cla97C10G194330.1	-	Cla97C10G194330	Invertase/pectin methylesterase inhibitor family protein	2	TG	AA	0
Cla97Chr10	23581717	23586411	Cla97C10G194340.1	-	Cla97C10G194340	Receptor-like kinase	9	GCGACGCCC	TTCGTATTT	0
Cla97Chr10	23595419	23595679	Cla97C10G194350.1	+	Cla97C10G194350	Unknown protein	5	CGTGG	TACAA	0
Cla97Chr10	23607394	23611220	Cla97C10G194360.1	+	Cla97C10G194360	DEAD-box ATP-dependent RNA helicase 24	2	TC	AT	0
	23654668	23655895	Cla97C10G194370.1	-	Cla97C10G194370	Pectinesterase	2	AA	GG	0

## Sheet: Table S8
Supplementary Table S8 | List of Predicted Genes (68) in Co-localized QTL Regions of qFPL4.1 & qFPW4.1 positioned on Cla97Chr04							No. of non-synonnymous SNPs in CDS region
							ZXG-1555 (P2)			LSW-177 (P1)
Chromosome	Genetic Position/Intervals		Predicted Genes	Directions	Genes ID	Genes Description	No. of nsSNPs	ZXG-1555-seq	LSW-177-seq	No. of nsSNPs	ZXG-1555-seq	LSW-177-seq
Cla97Chr04	24395125	24396489	Cla97C04G076830.1	-	Cla97C04G076830	Terminal flower	0			0
Cla97Chr04	24400164	24400742	Cla97C04G076840.1	-	Cla97C04G076840	germin-like protein subfamily 3 member 2	2	AC	GT	0
Cla97Chr04	24407293	24408540	Cla97C04G076850.1	-	Cla97C04G076850	F-box/LRR-repeat protein	0			0
Cla97Chr04	24415252	24417959	Cla97C04G076860.1	+	Cla97C04G076860	Transmembrane 9 superfamily member	3	TTT	CCC	0
Cla97Chr04	24420121	24425530	Cla97C04G076870.1	+	Cla97C04G076870	Cell division protein ftsZ, putative	3	ACC	GTT	0
Cla97Chr04	24429165	24429545	Cla97C04G076880.1	+	Cla97C04G076880	Protein BIC1	1	C	G	0
Cla97Chr04	24435249	24435566	Cla97C04G076890.1	+	Cla97C04G076890	cytochrome b-c1 complex subunit 9-like	0			0
Cla97Chr04	24452732	24453235	Cla97C04G076900.1	+	Cla97C04G076900	TSA: Wollemia nobilis Ref_Wollemi_Transcript_28859_610 transcribed RNA sequence	1	C	A	0
Cla97Chr04	24459632	24461551	Cla97C04G076910.1	-	Cla97C04G076910	Cytochrome b-c1 complex subunit 9	0			0
Cla97Chr04	24468586	24469443	Cla97C04G076920.1	-	Cla97C04G076920	At2g36220/F2H17.17	0			0
Cla97Chr04	24474417	24481122	Cla97C04G076930.1	-	Cla97C04G076930	Signal recognition particle 54 kDa protein	3	ACC	TGT	0
Cla97Chr04	24481354	24483195	Cla97C04G076940.1	+	Cla97C04G076940	Pentatricopeptide repeat	3	CGT	GCG	0
Cla97Chr04	24484369	24485129	Cla97C04G076950.1	-	Cla97C04G076950	Small nuclear ribonucleoprotein G, putative	1	C	G	0
Cla97Chr04	24497195	24497599	Cla97C04G076960.1	+	Cla97C04G076960	SAUR-like auxin-responsive family protein	0			0
Cla97Chr04	24508252	24514226	Cla97C04G076970.1	-	Cla97C04G076970	Long-chain-alcohol oxidase	18	GTCTTATGTTTAAAACGA	ACTAAGCTCCCGCCGTAG	0
Cla97Chr04	24514856	24516202	Cla97C04G076980.1	-	Cla97C04G076980	Plant organelle RNA recognition domain	1	T	C	0
Cla97Chr04	24518893	24524831	Cla97C04G076990.1	-	Cla97C04G076990	sorting nexin 1	3	CAT	AGC	0
Cla97Chr04	24534315	24535819	Cla97C04G077000.1	+	Cla97C04G077000	NAC domain-containing protein 90-like	7	AGTGCCA	CAGAATG	0
Cla97Chr04	24542359	24544341	Cla97C04G077010.1	+	Cla97C04G077010	NAC domain-containing protein 90-like	3	CCG	TTC	0
Cla97Chr04	24549017	24551026	Cla97C04G077020.1	-	Cla97C04G077020	Vacuolar protein sorting-associated protein 55	0			0
Cla97Chr04	24554591	24555767	Cla97C04G077030.1	+	Cla97C04G077030	Unknown protein	1	C	T	0
Cla97Chr04	24555799	24575881	Cla97C04G077040.1	+	Cla97C04G077040	Photosystem I assembly protein Ycf3	2	GG	AA	0
Cla97Chr04	24578479	24580228	Cla97C04G077050.1	+	Cla97C04G077050	CASP-like protein	2	AA	CG	0
Cla97Chr04	24583982	24590537	Cla97C04G077060.1	+	Cla97C04G077060	mRNA-decapping enzyme-like protein	0			0
Cla97Chr04	24593324	24608711	Cla97C04G077070.1	+	Cla97C04G077070	LETM1-like protein	4	GTTC	CCAA	0
Cla97Chr04	24608794	24610306	Cla97C04G077080.1	-	Cla97C04G077080	protein trichome birefringence-like 8	2	TA	GG	0
Cla97Chr04	24611027	24611898	Cla97C04G077090.1	-	Cla97C04G077090	Unknown protein	4	TCTA	CTCG	0
Cla97Chr04	24614482	24616648	Cla97C04G077100.1	-	Cla97C04G077100	Bric-a-brac protein	0			0
Cla97Chr04	24617678	24618221	Cla97C04G077110.1	+	Cla97C04G077110	Unknown protein	1	C	G	0
Cla97Chr04	24619230	24619996	Cla97C04G077120.1	-	Cla97C04G077120	Cysteine proteinase inhibitor	6	CACGCG	TGTAAA	0
Cla97Chr04	24629742	24631469	Cla97C04G077130.1	+	Cla97C04G077130	Pentatricopeptide repeat	4	CAGG	TGAA	0
Cla97Chr04	24632280	24632594	Cla97C04G077140.1	-	Cla97C04G077140	IAA-amino acid hydrolase ILR1	0			0
Cla97Chr04	24632724	24634788	Cla97C04G077150.1	-	Cla97C04G077150	IAA-amino acid hydrolase ILR1	5	CACCA	TGTTC	0
Cla97Chr04	24663644	24663982	Cla97C04G077160.1	+	Cla97C04G077160	G2/mitotic-specific cyclin S13-7-like isoform X2	1	G	C	0
Cla97Chr04	24684571	24685392	Cla97C04G077170.1	+	Cla97C04G077170	transcription repressor OFP13	2	CA	AT	0
Cla97Chr04	24701910	24702362	Cla97C04G077180.1	-	Cla97C04G077180	transcription repressor OFP6	0			0
Cla97Chr04	24705810	24710383	Cla97C04G077190.1	-	Cla97C04G077190	Alpha/beta-Hydrolases superfamily protein isoform 1	5	CCCTC	TTTGT	0
Cla97Chr04	24711373	24715866	Cla97C04G077200.1	+	Cla97C04G077200	HVA22-like protein	5	ACTAA	GTAGG	0
Cla97Chr04	24720220	24726850	Cla97C04G077210.1	-	Cla97C04G077210	Transcription factor	2	AG	CA	0
Cla97Chr04	24739668	24740204	Cla97C04G077220.1	-	Cla97C04G077220	zinc-finger homeodomain protein 9-like	0			0
Cla97Chr04	24753940	24759882	Cla97C04G077230.1	+	Cla97C04G077230	AT-rich interactive domain-containing protein 1A	2	CC	TG	0
Cla97Chr04	24774829	24776986	Cla97C04G077240.1	+	Cla97C04G077240	protein indeterminate-domain 16-like	8	CTTCAAAT	TGCTGCTC	0
Cla97Chr04	24788139	24791423	Cla97C04G077250.1	-	Cla97C04G077250	Alpha/beta-Hydrolases superfamily protein	4	AAGG	GGTA	0
Cla97Chr04	24797751	24803098	Cla97C04G077260.1	-	Cla97C04G077260	Transcription repressor KAN1	1	G	C	1	C	A
Cla97Chr04	24811908	24820595	Cla97C04G077270.1	-	Cla97C04G077270	UV-B-induced protein At3g17800, chloroplastic	6	GATCAA	CGGTTG	0
Cla97Chr04	24832202	24832387	Cla97C04G077280.1	-	Cla97C04G077280	Unknown protein	1	C	T	0
Cla97Chr04	24841946	24844946	Cla97C04G077290.1	+	Cla97C04G077290	Dihydropyrimidine dehydrogenase	3	GAC	CGT	0
Cla97Chr04	24846290	24849610	Cla97C04G077300.1	-	Cla97C04G077300	NF-X1-type zinc finger protein NFXL1	9	CAGAGATCT	TGAGATGAC	0
Cla97Chr04	24855209	24855427	Cla97C04G077310.1	-	Cla97C04G077310	At1g67920	0			0
Cla97Chr04	24863019	24868189	Cla97C04G077320.1	-	Cla97C04G077320	RNA helicase	6	AGCACA	GTTGTG	0
Cla97Chr04	24873788	24878157	Cla97C04G077330.1	+	Cla97C04G077330	Zinc-finger domain of monoamine-oxidase A repressor R1	5	AACCC	CTAGA	0
Cla97Chr04	24897865	24900412	Cla97C04G077340.1	+	Cla97C04G077340	Receptor-like kinase 1	1	A	T	0
Cla97Chr04	24924415	24928208	Cla97C04G077350.1	+	Cla97C04G077350	protein TIFY 6B-like	4	ACAA	TTCG	0
Cla97Chr04	24929428	24933146	Cla97C04G077360.1	-	Cla97C04G077360	ABC transporter G family member 17-like	6	CGCGGT	TATATC	0
Cla97Chr04	24938439	24940158	Cla97C04G077370.1	+	Cla97C04G077370	Lipid transfer protein	7	CTACCAT	TACGAGC	0
Cla97Chr04	24960028	24963223	Cla97C04G077380.1	+	Cla97C04G077380	SURF1-like protein	5	GTACT	CCGTC	0
Cla97Chr04	24964599	24965244	Cla97C04G077390.1	-	Cla97C04G077390	Pseudouridine synthase, catalytic domain-containing protein	3	GGC	AAT	0
Cla97Chr04	24968907	24970286	Cla97C04G077400.1	-	Cla97C04G077400	DDE_4 domain-containing protein	2	AT	GG	0
Cla97Chr04	24977953	24980832	Cla97C04G077410.1	-	Cla97C04G077410	Down syndrome critical region protein 3 like	2	GG	AT	0
Cla97Chr04	24983512	24987533	Cla97C04G077420.1	+	Cla97C04G077420	ERAD-associated E3 ubiquitin-protein ligase component HRD3A	2	AA	CG	0
Cla97Chr04	24988742	24995869	Cla97C04G077430.1	-	Cla97C04G077430	Protection of telomeres protein 1	7	AGAAAGT	TTCGGTC	0
Cla97Chr04	25007466	25009072	Cla97C04G077440.1	-	Cla97C04G077440	protein C2-DOMAIN ABA-RELATED 4-like	0			0
Cla97Chr04	25019277	25022350	Cla97C04G077450.1	+	Cla97C04G077450	Auxin efflux carrier component	4	AATG	CGCA	0
Cla97Chr04	25032062	25034251	Cla97C04G077460.1	+	Cla97C04G077460	Unknown protein	1	C	T	0
Cla97Chr04	25046066	25051919	Cla97C04G077470.1	+	Cla97C04G077470	phosphoethanolamine N-methyltransferase 1-like	3	AGT	GAC	0
Cla97Chr04	25052343	25053139	Cla97C04G077480.1	-	Cla97C04G077480	Unknown protein	2	TC	CG	0
Cla97Chr04	25053263	25055792	Cla97C04G077490.1	-	Cla97C04G077490	Tubulin beta chain	3	TAG	CGA	0
Cla97Chr04	25067354	25070388	Cla97C04G077500.1	+	Cla97C04G077500	WUSCHEL-related homeobox 1-like	12	CGCTCATTTGGC	TTGCAGCGAAAT	0
